# Supplementary material for: CLEC4s as Potential Therapeutic Targets in Hepatocellular Carcinoma Microenvironment
Source: Front Cell Dev Biol. 2021 Aug 2;9:681372. doi: 10.3389/fcell.2021.681372 (PMC8367378; doi:10.3389/fcell.2021.681372)
Supplement: Supplementary Table 4 — The correlation between CLEC4s and liver cancer drug targets. [file Table_4.xlsx]

## Sheet: Table S4
Supplementary Table 4 The correlation between CLEC4s and liver cancer drug targets
Genes	Gene1	Gene2	cor	p.value	pstar
cor.result.rho	FLT1	CLEC4A	0.299749	4.61107e-09	**
cor.result.rho1	FLT1	CLEC4C	0.203564	7.84393e-05	**
cor.result.rho2	FLT1	CLEC4D	0.1588	0.00215587	**
cor.result.rho3	FLT1	CLEC4E	0.201666	9.1716e-05	**
cor.result.rho4	FLT1	CLEC4F	0.17244	0.000852246	**
cor.result.rho5	FLT1	CLEC4G	0.0751535	0.148537
cor.result.rho6	FLT1	ASGR1	-0.158865	0.00216993	**
cor.result.rho7	FLT1	ASGR2	-0.123	0.0178295	*
cor.result.rho8	FLT1	FCER2	0.104212	0.0448606	*
cor.result.rho9	FLT1	CD207	0.272382	9.82888e-08	**
cor.result.rho10	FLT1	CD209	0.284616	2.78437e-08	**
cor.result.rho11	FLT1	CLEC4M	0.0563813	0.278729
cor.result.rho12	KDR	CLEC4A	0.184331	0.000365979	**
cor.result.rho13	KDR	CLEC4C	0.27386	8.3259e-08	**
cor.result.rho21	KDR	CLEC4D	0.054419	0.295828
cor.result.rho31	KDR	CLEC4E	0.0669984	0.197895
cor.result.rho41	KDR	CLEC4F	0.197224	0.000131513	**
cor.result.rho51	KDR	CLEC4G	0.189871	0.000234746	**
cor.result.rho61	KDR	ASGR1	-0.0848523	0.102704
cor.result.rho71	KDR	ASGR2	-0.0541878	0.297739
cor.result.rho81	KDR	FCER2	0.143389	0.00565977	**
cor.result.rho91	KDR	CD207	0.216702	2.55353e-05	**
cor.result.rho101	KDR	CD209	0.192907	0.000190233	**
cor.result.rho111	KDR	CLEC4M	0.191973	0.000199356	**
cor.result.rho14	FLT4	CLEC4A	0.322314	2.59906e-10	**
cor.result.rho15	FLT4	CLEC4C	0.253146	7.805e-07	**
cor.result.rho22	FLT4	CLEC4D	0.141592	0.00629831	**
cor.result.rho32	FLT4	CLEC4E	0.219759	1.94684e-05	**
cor.result.rho42	FLT4	CLEC4F	0.350262	3.78515e-12	**
cor.result.rho52	FLT4	CLEC4G	0.252513	8.333e-07	**
cor.result.rho62	FLT4	ASGR1	-0.107113	0.039237	*
cor.result.rho72	FLT4	ASGR2	-0.0387188	0.456977
cor.result.rho82	FLT4	FCER2	0.18893	0.000252437	**
cor.result.rho92	FLT4	CD207	0.383696	1.84823e-14	**
cor.result.rho102	FLT4	CD209	0.172724	0.000848738	**
cor.result.rho112	FLT4	CLEC4M	0.225874	1.11872e-05	**
cor.result.rho16	FGFR1	CLEC4A	0.528594	0	**
cor.result.rho17	FGFR1	CLEC4C	0.3209	2.47971e-10	**
cor.result.rho23	FGFR1	CLEC4D	0.337972	2.30017e-11	**
cor.result.rho33	FGFR1	CLEC4E	0.35777	1.20849e-12	**
cor.result.rho43	FGFR1	CLEC4F	0.471684	5.97275e-22	**
cor.result.rho53	FGFR1	CLEC4G	0.264928	2.23701e-07	**
cor.result.rho63	FGFR1	ASGR1	-0.236038	4.5882e-06	**
cor.result.rho73	FGFR1	ASGR2	-0.12743	0.0140888	*
cor.result.rho83	FGFR1	FCER2	0.255893	5.86405e-07	**
cor.result.rho93	FGFR1	CD207	0.596664	3.79154e-37	**
cor.result.rho103	FGFR1	CD209	0.258432	4.93557e-07	**
cor.result.rho113	FGFR1	CLEC4M	0.167223	0.00122551	**
cor.result.rho18	FGFR3	CLEC4A	0.289173	1.63753e-08	**
cor.result.rho19	FGFR3	CLEC4C	0.190589	0.000222037	**
cor.result.rho24	FGFR3	CLEC4D	0.0446619	0.391017
cor.result.rho34	FGFR3	CLEC4E	0.0652009	0.210222
cor.result.rho44	FGFR3	CLEC4F	0.340345	1.63356e-11	**
cor.result.rho54	FGFR3	CLEC4G	-0.0577299	0.267374
cor.result.rho64	FGFR3	ASGR1	0.133896	0.00986831	**
cor.result.rho74	FGFR3	ASGR2	0.201517	9.5871e-05	**
cor.result.rho84	FGFR3	FCER2	0.0970402	0.0618699
cor.result.rho94	FGFR3	CD207	0.382467	2.27293e-14	**
cor.result.rho104	FGFR3	CD209	-0.0252117	0.628198
cor.result.rho114	FGFR3	CLEC4M	-0.0728644	0.161335
cor.result.rho20	FGFR4	CLEC4A	0.136383	0.00857184	**
cor.result.rho110	FGFR4	CLEC4C	0.0943555	0.0694726
cor.result.rho25	FGFR4	CLEC4D	-0.0307948	0.554328
cor.result.rho35	FGFR4	CLEC4E	-0.0570893	0.272728
cor.result.rho45	FGFR4	CLEC4F	0.211827	3.90425e-05	**
cor.result.rho55	FGFR4	CLEC4G	-0.042456	0.414862
cor.result.rho65	FGFR4	ASGR1	0.183863	0.00037898	**
cor.result.rho75	FGFR4	ASGR2	0.152632	0.00323451	**
cor.result.rho85	FGFR4	FCER2	0.103491	0.0463705	*
cor.result.rho95	FGFR4	CD207	0.209015	4.96565e-05	**
cor.result.rho105	FGFR4	CD209	-0.0444695	0.392891
cor.result.rho115	FGFR4	CLEC4M	-0.136319	0.00856101	**
cor.result.rho26	PDGFRA	CLEC4A	0.506338	1.49547e-25	**
cor.result.rho116	PDGFRA	CLEC4C	0.327744	9.72992e-11	**
cor.result.rho27	PDGFRA	CLEC4D	0.293059	8.79576e-09	**
cor.result.rho36	PDGFRA	CLEC4E	0.412741	1.07781e-16	**
cor.result.rho46	PDGFRA	CLEC4F	0.400777	9.53765e-16	**
cor.result.rho56	PDGFRA	CLEC4G	0.329046	8.12227e-11	**
cor.result.rho66	PDGFRA	ASGR1	-0.0915984	0.0780588
cor.result.rho76	PDGFRA	ASGR2	0.0573541	0.270506
cor.result.rho86	PDGFRA	FCER2	0.203864	7.65154e-05	**
cor.result.rho96	PDGFRA	CD207	0.498133	1.16134e-24	**
cor.result.rho106	PDGFRA	CD209	0.23566	4.46209e-06	**
cor.result.rho117	PDGFRA	CLEC4M	0.234286	5.08938e-06	**
cor.result.rho28	PDGFRB	CLEC4A	0.475454	0	**
cor.result.rho118	PDGFRB	CLEC4C	0.31661	4.40437e-10	**
cor.result.rho29	PDGFRB	CLEC4D	0.234415	5.02684e-06	**
cor.result.rho37	PDGFRB	CLEC4E	0.285081	2.28499e-08	**
cor.result.rho47	PDGFRB	CLEC4F	0.465016	2.65045e-21	**
cor.result.rho57	PDGFRB	CLEC4G	0.179266	0.000521637	**
cor.result.rho67	PDGFRB	ASGR1	-0.0470941	0.365541
cor.result.rho77	PDGFRB	ASGR2	0.0697415	0.180026
cor.result.rho87	PDGFRB	FCER2	0.220454	1.82955e-05	**
cor.result.rho97	PDGFRB	CD207	0.543337	7.02599e-30	**
cor.result.rho107	PDGFRB	CD209	0.193734	0.000178347	**
cor.result.rho119	PDGFRB	CLEC4M	0.132957	0.0103566	*

## Sheet: Table S5
Supplementary Table 5 The expression level of CLEC4s in hepatocarcinoma cell lines
Cells Genes	CLEC4A	CLEC4C	CLEC4D	CLEC4E	CLEC4F	CLEC4G	CLEC4H1	CLEC4H2	CLEC4J	CLEC4K	CLEC4L	CLEC4M
HEP3B217	-4.46978	-13	-13	-13	-7.07588	-13	6.55941	7.4888	-13	-3.27686	-13	-13
HEPG2	-4.20444	-13	-13	-13	-6.54751	-13	7.42584	7.19677	-5.7327	-4.40384	-13	-13
JHH5	-4.03932	-13	-13	-6.81955	-13	-13	6.84717	7.13763	-7.56758	-13	-13	-13
HUH7	-3.04621	-6.56305	-13	-13	-13	-13	5.43058	7.11985	-13	-5.24561	-13	-5.90291
JHH7	-3.55215	-13	-13	-6.8178	-5.15825	-13	4.01301	6.85649	-5.98087	-2.97393	-13	-13
HUH6	-4.50876	-5.85567	-5.81678	-13	-13	-13	4.26729	6.58657	-6.13013	-13	-13	-13
HUH1	-3.94824	-7.46508	-13	-13	-13	-13	6.09506	5.94915	-5.73954	-6.7326	-6.39357	-13
SNU761	-2.26611	-13	-8.21799	-13	-6.19414	-13	2.79374	2.27338	-5.79437	-4.5244	-13	-13
PLCPRF5	-6.56092	-5.90783	-13	-8.01922	-7.16702	-13	3.82291	1.78944	-6.76725	-4.76031	-13	-13
NCIH684	-3.69427	-13	-7.32421	-7.4745	-13	-13	2.46603	-2.26639	-6.63756	-6.21559	-8.46152	-13
SNU878	-3.72376	-13	-13	-3.01213	-13	-13	-2.47674	-3.27512	-6.93009	-13	-13	-13
LI7	-4.74747	-13	-13	-7.79074	-2.51227	-13	-2.53289	-3.29884	-13	-1.17428	-13	-13
JHH4	-3.27421	-13	-13	-13	-13	-13	-1.72898	-5.2179	-5.32854	-13	-13	-13
JHH2	-3.682	-13	-13	-13	-13	-6.59867	-4.24234	-5.52614	-5.11072	-13	-6.93468	-6.76108
JHH1	-3.96292	-13	-5.27094	-13	-1.76166	-13	-0.543846	-6.64357	-4.90622	-1.23631	-7.73017	-13
SNU423	-4.81212	-13	-13	-13	-13	-13	-5.2496	-6.7558	-6.60341	-13	-8.84241	-6.66881
SNU475	-3.342	-13	-13	-13	-4.03057	-13	-3.26492	-6.87065	-5.71826	-2.5414	-13	-13
HLF	-2.72817	-13	-13	-3.28601	-8.24117	-13	-3.70998	-6.99378	-13	-7.83446	-13	-13
JHH6	-2.60847	-13	-8.00396	-13	-13	-13	-0.840117	-7.05466	-5.58034	-13	-7.5563	-13
SNU398	-3.18011	-7.81242	-13	-13	-3.39919	-13	-2.0647	-7.23927	-6.08688	-2.12575	-13	-13
SKHEP1	-3.10395	-13	-13	-13	-13	-13	-1.84822	-7.9221	-7.76971	-4.44085	-13	-5.83511
SNU182	-4.31648	-13	-13	-13	-5.50754	-13	-1.03776	-13	-5.30042	-3.45698	-6.7618	-13
SNU886	-4.32293	-13	-7.4383	-6.58859	-13	-13	-3.83597	-13	-13	-7.32968	-13	-13
SNU449	-4.34634	-13	-13	-13	-7.27437	-13	-4.32815	-13	-6.28964	-6.86766	-13	-5.35504
SNU387	-2.93992	-13	-13	-13	-13	-13	-4.7373	-13	-7.60569	-13	-13	-13

## Sheet: Table S6
Supplementary Table 6 Characteristics of patients with HCC based on TCGA
Characteristic	levels	Overall
n		374
T stage, n (%)	T1	183 (49.3%)
	T2	95 (25.6%)
	T3	80 (21.6%)
	T4	13 (3.5%)
N stage, n (%)	N0	254 (98.4%)
	N1	4 (1.6%)
M stage, n (%)	M0	268 (98.5%)
	M1	4 (1.5%)
Pathologic stage, n (%)	Stage I	173 (49.4%)
	Stage II	87 (24.9%)
	Stage III	85 (24.3%)
	Stage IV	5 (1.4%)
Gender, n (%)	Female	121 (32.4%)
	Male	253 (67.6%)
Age, n (%)	<=60	177 (47.5%)
	>60	196 (52.5%)
Histologic grade, n (%)	G1	55 (14.9%)
	G2	178 (48.2%)
	G3	124 (33.6%)
	G4	12 (3.3%)
OS event, n (%)	Alive	244 (65.2%)
	Dead	130 (34.8%)

## Sheet: Table S7
Supplementary Table 7 Relationship between CLEC4A mRNA expression and clinical characteristics in HCC
Characteristic	levels	Low expression of CLEC4A	High expression of CLEC4A	p	statistic	method
n		187	187
T stage, n (%)	T1	92 (24.8%)	91 (24.5%)	0.355	3.25	Chisq.test
	T2	46 (12.4%)	49 (13.2%)
	T3	45 (12.1%)	35 (9.4%)
	T4	4 (1.1%)	9 (2.4%)
N stage, n (%)	N0	125 (48.4%)	129 (50%)	1.000		Fisher.test
	N1	2 (0.8%)	2 (0.8%)
M stage, n (%)	M0	139 (51.1%)	129 (47.4%)	0.624		Fisher.test
	M1	3 (1.1%)	1 (0.4%)
Pathologic stage, n (%)	Stage I	89 (25.4%)	84 (24%)	0.651		Fisher.test
	Stage II	42 (12%)	45 (12.9%)
	Stage III	43 (12.3%)	42 (12%)
	Stage IV	4 (1.1%)	1 (0.3%)
Gender, n (%)	Female	58 (15.5%)	63 (16.8%)	0.658	0.2	Chisq.test
	Male	129 (34.5%)	124 (33.2%)
Age, n (%)	<=60	82 (22%)	95 (25.5%)	0.196	1.67	Chisq.test
	>60	105 (28.2%)	91 (24.4%)
Histologic grade, n (%)	G1	33 (8.9%)	22 (6%)	0.516	2.28	Chisq.test
	G2	88 (23.8%)	90 (24.4%)
	G3	60 (16.3%)	64 (17.3%)
	G4	6 (1.6%)	6 (1.6%)
OS event, n (%)	Alive	126 (33.7%)	118 (31.6%)	0.447	0.58	Chisq.test
	Dead	61 (16.3%)	69 (18.4%)

## Sheet: Table S8
Supplementary Table 8 Relationship between CLEC4D mRNA expression and clinical characteristics in HCC
Characteristic	levels	Low expression of CLEC4D	High expression of CLEC4D	p	statistic	method
n		187	187
T stage, n (%)	T1	89 (24%)	94 (25.3%)	0.518	2.27	Chisq.test
	T2	45 (12.1%)	50 (13.5%)
	T3	46 (12.4%)	34 (9.2%)
	T4	6 (1.6%)	7 (1.9%)
N stage, n (%)	N0	140 (54.3%)	114 (44.2%)	0.043		Fisher.test
	N1	0 (0%)	4 (1.6%)
M stage, n (%)	M0	145 (53.3%)	123 (45.2%)	0.628		Fisher.test
	M1	3 (1.1%)	1 (0.4%)
Pathologic stage, n (%)	Stage I	87 (24.9%)	86 (24.6%)	0.776		Fisher.test
	Stage II	42 (12%)	45 (12.9%)
	Stage III	47 (13.4%)	38 (10.9%)
	Stage IV	3 (0.9%)	2 (0.6%)
Gender, n (%)	Female	62 (16.6%)	59 (15.8%)	0.825	0.05	Chisq.test
	Male	125 (33.4%)	128 (34.2%)
Age, n (%)	<=60	92 (24.7%)	85 (22.8%)	0.567	0.33	Chisq.test
	>60	95 (25.5%)	101 (27.1%)
Histologic grade, n (%)	G1	27 (7.3%)	28 (7.6%)	0.951	0.35	Chisq.test
	G2	89 (24.1%)	89 (24.1%)
	G3	62 (16.8%)	62 (16.8%)
	G4	7 (1.9%)	5 (1.4%)
OS event, n (%)	Alive	121 (32.4%)	123 (32.9%)	0.914	0.01	Chisq.test
	Dead	66 (17.6%)	64 (17.1%)

## Sheet: Table S9
Supplementary Table 9 Relationship between CLEC4E mRNA expression and clinical characteristics in HCC
Characteristic	levels	Low expression of CLEC4E	High expression of CLEC4E	p	statistic	method
n		187	187
T stage, n (%)	T1	89 (24%)	94 (25.3%)	0.670	1.56	Chisq.test
	T2	46 (12.4%)	49 (13.2%)
	T3	45 (12.1%)	35 (9.4%)
	T4	6 (1.6%)	7 (1.9%)
N stage, n (%)	N0	139 (53.9%)	115 (44.6%)	0.335		Fisher.test
	N1	1 (0.4%)	3 (1.2%)
M stage, n (%)	M0	146 (53.7%)	122 (44.9%)	0.629		Fisher.test
	M1	3 (1.1%)	1 (0.4%)
Pathologic stage, n (%)	Stage I	87 (24.9%)	86 (24.6%)	0.978		Fisher.test
	Stage II	43 (12.3%)	44 (12.6%)
	Stage III	44 (12.6%)	41 (11.7%)
	Stage IV	3 (0.9%)	2 (0.6%)
Gender, n (%)	Female	59 (15.8%)	62 (16.6%)	0.825	0.05	Chisq.test
	Male	128 (34.2%)	125 (33.4%)
Age, n (%)	<=60	91 (24.4%)	86 (23.1%)	0.715	0.13	Chisq.test
	>60	96 (25.7%)	100 (26.8%)
Histologic grade, n (%)	G1	25 (6.8%)	30 (8.1%)	0.275	3.87	Chisq.test
	G2	83 (22.5%)	95 (25.7%)
	G3	71 (19.2%)	53 (14.4%)
	G4	6 (1.6%)	6 (1.6%)
OS event, n (%)	Alive	120 (32.1%)	124 (33.2%)	0.745	0.11	Chisq.test
	Dead	67 (17.9%)	63 (16.8%)

## Sheet: Table S10
Supplementary Table 10 Relationship between CLEC4F mRNA expression and clinical characteristics in HCC
Characteristic	levels	Low expression of CLEC4F	High expression of CLEC4F	p	statistic	method
n		187	187
T stage, n (%)	T1	93 (25.1%)	90 (24.3%)	0.847	0.81	Chisq.test
	T2	49 (13.2%)	46 (12.4%)
	T3	40 (10.8%)	40 (10.8%)
	T4	5 (1.3%)	8 (2.2%)
N stage, n (%)	N0	124 (48.1%)	130 (50.4%)	1.000		Fisher.test
	N1	2 (0.8%)	2 (0.8%)
M stage, n (%)	M0	132 (48.5%)	136 (50%)	1.000		Fisher.test
	M1	2 (0.7%)	2 (0.7%)
Pathologic stage, n (%)	Stage I	89 (25.4%)	84 (24%)	0.859		Fisher.test
	Stage II	45 (12.9%)	42 (12%)
	Stage III	40 (11.4%)	45 (12.9%)
	Stage IV	2 (0.6%)	3 (0.9%)
Gender, n (%)	Female	51 (13.6%)	70 (18.7%)	0.047	3.96	Chisq.test
	Male	136 (36.4%)	117 (31.3%)
Age, n (%)	<=60	75 (20.1%)	102 (27.3%)	0.008	7.01	Chisq.test
	>60	111 (29.8%)	85 (22.8%)
Histologic grade, n (%)	G1	31 (8.4%)	24 (6.5%)	0.750	1.21	Chisq.test
	G2	88 (23.8%)	90 (24.4%)
	G3	63 (17.1%)	61 (16.5%)
	G4	5 (1.4%)	7 (1.9%)
OS event, n (%)	Alive	122 (32.6%)	122 (32.6%)	1.000	0	Chisq.test
	Dead	65 (17.4%)	65 (17.4%)

## Sheet: Table S11
Supplementary Table 11 Relationship between CLEC4G mRNA expression and clinical characteristics in HCC
Characteristic	levels	Low expression of CLEC4G	High expression of CLEC4G	p	statistic	method
n		187	187
T stage, n (%)	T1	88 (23.7%)	95 (25.6%)	0.741	1.25	Chisq.test
	T2	50 (13.5%)	45 (12.1%)
	T3	41 (11.1%)	39 (10.5%)
	T4	8 (2.2%)	5 (1.3%)
N stage, n (%)	N0	127 (49.2%)	127 (49.2%)	0.622		Fisher.test
	N1	3 (1.2%)	1 (0.4%)
M stage, n (%)	M0	138 (50.7%)	130 (47.8%)	1.000		Fisher.test
	M1	2 (0.7%)	2 (0.7%)
Pathologic stage, n (%)	Stage I	84 (24%)	89 (25.4%)	0.834		Fisher.test
	Stage II	46 (13.1%)	41 (11.7%)
	Stage III	45 (12.9%)	40 (11.4%)
	Stage IV	3 (0.9%)	2 (0.6%)
Gender, n (%)	Female	68 (18.2%)	53 (14.2%)	0.122	2.39	Chisq.test
	Male	119 (31.8%)	134 (35.8%)
Age, n (%)	<=60	86 (23.1%)	91 (24.4%)	0.715	0.13	Chisq.test
	>60	100 (26.8%)	96 (25.7%)
Histologic grade, n (%)	G1	18 (4.9%)	37 (10%)	0.047	7.93	Chisq.test
	G2	94 (25.5%)	84 (22.8%)
	G3	67 (18.2%)	57 (15.4%)
	G4	6 (1.6%)	6 (1.6%)
OS event, n (%)	Alive	123 (32.9%)	121 (32.4%)	0.914	0.01	Chisq.test
	Dead	64 (17.1%)	66 (17.6%)

## Sheet: Table S12
Supplementary Table 12 Relationship between ASGR1 mRNA expression and clinical characteristics in HCC
Characteristic	levels	Low expression of ASGR1	High expression of ASGR1	p	statistic	method
n		187	187
T stage, n (%)	T1	79 (21.3%)	104 (28%)	0.007	12.06	Chisq.test
	T2	55 (14.8%)	40 (10.8%)
	T3	41 (11.1%)	39 (10.5%)
	T4	11 (3%)	2 (0.5%)
N stage, n (%)	N0	126 (48.8%)	128 (49.6%)	0.622		Fisher.test
	N1	1 (0.4%)	3 (1.2%)
M stage, n (%)	M0	130 (47.8%)	138 (50.7%)	1.000		Fisher.test
	M1	2 (0.7%)	2 (0.7%)
Pathologic stage, n (%)	Stage I	75 (21.4%)	98 (28%)	0.233		Fisher.test
	Stage II	48 (13.7%)	39 (11.1%)
	Stage III	45 (12.9%)	40 (11.4%)
	Stage IV	2 (0.6%)	3 (0.9%)
Gender, n (%)	Female	59 (15.8%)	62 (16.6%)	0.825	0.05	Chisq.test
	Male	128 (34.2%)	125 (33.4%)
Age, n (%)	<=60	92 (24.7%)	85 (22.8%)	0.567	0.33	Chisq.test
	>60	95 (25.5%)	101 (27.1%)
Histologic grade, n (%)	G1	21 (5.7%)	34 (9.2%)	0.019	9.92	Chisq.test
	G2	85 (23%)	93 (25.2%)
	G3	68 (18.4%)	56 (15.2%)
	G4	10 (2.7%)	2 (0.5%)
OS event, n (%)	Alive	115 (30.7%)	129 (34.5%)	0.158	1.99	Chisq.test
	Dead	72 (19.3%)	58 (15.5%)

## Sheet: Table S13
Supplementary Table 13 Relationship between ASGR2 mRNA expression and clinical characteristics in HCC
Characteristic	levels	Low expression of ASGR2	High expression of ASGR2	p	statistic	method
n		187	187
T stage, n (%)	T1	79 (21.3%)	104 (28%)	0.039	8.34	Chisq.test
	T2	54 (14.6%)	41 (11.1%)
	T3	45 (12.1%)	35 (9.4%)
	T4	9 (2.4%)	4 (1.1%)
N stage, n (%)	N0	129 (50%)	125 (48.4%)	0.368		Fisher.test
	N1	1 (0.4%)	3 (1.2%)
M stage, n (%)	M0	132 (48.5%)	136 (50%)	1.000		Fisher.test
	M1	2 (0.7%)	2 (0.7%)
Pathologic stage, n (%)	Stage I	76 (21.7%)	97 (27.7%)	0.072		Fisher.test
	Stage II	49 (14%)	38 (10.9%)
	Stage III	50 (14.3%)	35 (10%)
	Stage IV	2 (0.6%)	3 (0.9%)
Gender, n (%)	Female	49 (13.1%)	72 (19.3%)	0.015	5.91	Chisq.test
	Male	138 (36.9%)	115 (30.7%)
Age, n (%)	<=60	84 (22.5%)	93 (24.9%)	0.380	0.77	Chisq.test
	>60	103 (27.6%)	93 (24.9%)
Histologic grade, n (%)	G1	21 (5.7%)	34 (9.2%)	0.188	4.78	Chisq.test
	G2	91 (24.7%)	87 (23.6%)
	G3	65 (17.6%)	59 (16%)
	G4	8 (2.2%)	4 (1.1%)
OS event, n (%)	Alive	115 (30.7%)	129 (34.5%)	0.158	1.99	Chisq.test
	Dead	72 (19.3%)	58 (15.5%)

[truncated: 4 more sheets: Table S14, Table S15, Table S16, Table S17 ]
